# Supplementary material for: A Mild Impairment of Mitochondrial Electron Transport Has Sex-Specific Effects on Lifespan and Aging in Mice
Source: PLoS One. 2011 Oct 10;6(10):e26116. doi: 10.1371/journal.pone.0026116 (PMC3189954; doi:10.1371/journal.pone.0026116)
Supplement: Table S1 — Body and organ weights. (XLS) [file pone.0026116.s001.xls]

## Sheet: Table 1
Table S1. Body and organ weights.
	Female		Male
	Risp+/+	Risp+/P224S	Risp+/+	Risp+/P224S
Young mice
Body	20.6 ± 0.25	20.7 ± 0.28	26.2 ± 0.39	26.3 ± 0.45
Liver	0.92 ± 0.020	0.95 ± 0.024	1.20 ± 0.040	1.22 ± 0.030
Kidneys	0.24 ± 0.006	0.23 ± 0.006	0.30 ± 0.008	0.31 ± 0.010
Spleen	0.09 ± 0.010	0.08 ± 0.003	0.08 ± 0.005	0.08 ± 0.004
Fat (reproductive)	0.17 ± 0.009	0.18 ± 0.017	0.37 ± 0.043	0.41 ± 0.028
Brain	0.44 ± 0.009	0.43 ± 0.007	0.44 ± 0.008	0.45 ± 0.005
Heart	0.11 ± 0.004	0.11 ± 0.002	0.13 ± 0.007	0.14 ± 0.005
Aged mice
Body	26.8 ± 1.1	27.5 ± 0.7	32.9 ± 0.6	32.9 ± 0.9
Liver	1.22 ± 0.067	1.27 ± 0.049	1.38 ± 0.049	1.48 ± 0.061
Kidneys	0.34 ± 0.010	0.35 ± 0.009	0.44 ± 0.017	0.51 ± 0.061
Spleen	0.21 ± 0.043	0.17 ± 0.017	0.16 ± 0.052	0.12 ± 0.034
Fat (reproductive)	0.64 ± 0.151	0.66 ± 0.081	0.75 ± 0.072	0.74 ± 0.084
Brain	0.47 ± 0.008	0.49 ± 0.004 *	0.48 ± 0.004	0.47 ± 0.007 ~
Heart	0.15 ± 0.003	0.15 ± 0.005	0.17 ± 0.005	0.16 ± 0.004
Peak weight	31.33 ± 1.23	32.45 ± 1.04	37.5 ± 1.53	38.22 ± 1.3
Peak weight age	18.7 ± 1.09	18.56 ± 0.76	14.56 ± 0.73	16.21 ± 0.79
Weight loss time	3.93 ± 0.57	4.4 ± 0.85	9.24 ± 0.96	6.21 ± 0.74 #
All weights are in grams and ages in months, expressed as mean ± standard error of the mean. The weight loss time is the number of months required to lose 10 percent of the peak weight. The final three rows were from the cohort of wild-type and heterozygous mice allowed to live out their natural lifespan; the proceeding are from mice sacrificed at 3-months (“young”) or 2-years of age (“aged”). Sa…
*: p = 0.036 vs. wild-type of same gender
~: p = 0.054 vs. wild-type of same gender
#: p = 0.016 vs. wild-type of same gender
