# Supplementary material for: A Mild Impairment of Mitochondrial Electron Transport Has Sex-Specific Effects on Lifespan and Aging in Mice
Source: PLoS One. 2011 Oct 10;6(10):e26116. doi: 10.1371/journal.pone.0026116 (PMC3189954; doi:10.1371/journal.pone.0026116)
Supplement: Table S2 — Exact values for Figures 1, 2, 3, 5, 6 and 7. (XLSX) [file pone.0026116.s002.xlsx]

## Sheet: Table 2
Table S2. Exact values for figures 1, 2, 3, 5, 6 and 7.
Figure 1 (average ± SEM)
Assay:	Motor Coordination (day 3 rpm)				Motor Learning (day 3/day 1)				Running Speed (m/min)				Fertility (number of pups)
Sex:	Female		Male		Female		Male		Female		Male		Female		Male
Risp:	+/+	+/P224S	+/+	+/P224S	+/+	+/P224S	+/+	+/P224S	+/+	+/P224S	+/+	+/P224S	+/+	+/P224S	+/+	+/P224S
	39.2 ± 1.7	41.2 ± 1.5	42.8 ± 1.1	42.6 ± 2.2	1.26 ± 0.1	1.29 ± 0.1	1.37 ± 0.1	1.49 ± 0.2	20.2 ± 1.2	19.8 ± 1.0	20.4 ± 1.0	21.7 ± 1.2	ND	ND	24.7 ± 2.3	22.6 ± 5.3
Figure 2B
Protein:	RISP		Porin
Risp genotype:	+/+	+/P224S	+/+	+/P224S
(arbitrary density values)	8140	7373	1794	2579
	7711	8734	1731	2269
	9100	5348	1529	2040
	13101	6951	3600	2829
	7979	7001	1750	2170
	7467	5995	1439	1607
	9397	8325	2101	2987
average ± SEM	8985 ± 736	7103 ± 452	1992 ± 452	2354 ± 181
Figure 2C
Tissue:	Liver										Heart
Complex:	I		II		III		III (F)		IV		I		III		IV
Risp:	+/+	+/P224S	+/+	+/P224S	+/+	+/P224S	+/+	+/P224S	+/+	+/P224S	+/+	+/P224S	+/+	+/P224S	+/+	+/P224S
(nmol min-1 mg-1)	136.699	144.195	121.712	135.126	232.723	159.129	295.102	249.149	154.877	114.185	855.366	911.232	587.553	360.198	417.372	368.133
	113.955	149.575	126.138	129.67	153.169	104.281	229.889	236.408	106.508	97.3886	968.773	836.772	443.09	324.62	342.903	310.618
	137.675	144.555	143.458	151.741	174.117	129.449	297.918	263.082	170.017	161.925	827.663	956.648	361.994	254.567	304.829	284.364
	164.65	181.049	130.247	157.014	216.838	157.257	359.82	223.258	128.384	163.238	927.391	1001.7	442.429	353.099	323.584	311.953
	187.375	167.712	163.134	150.904	245.038	156.575	330.156	283.17	133.584	153.921	1098.86	1103.38	341.234	312.673	273.974	269.887
	183.609	209.343	157.165	200.315	172.407	230.019	289.535	252.549	149.1	132.205	656.845	776.464	342.272	308.326	270.097	301.093
	202.964	199.332	152.599	163.204	134.451	148.511	334.264	258.035	109.361	169.609	1192.69	1220.78	437.061	406.839	228.241	295.844
	159.668	120.348	115.577	78.3075	135.839	99.3515	339.863	281.466	113.107	118.144	1458.08	880.052	343.587	306.888	236.52	293.118
	168.149	167.736	113.028	108.034	199.694	172.293	341.434	321.129	102.811	97.9593	1105.17	1134.96	476.334	299.497	327.724	198.874
	144.342	171.995	73.3742	65.0793	281.649	157.525	318.808	275.872	145.347	145.182	1313.94	951.414	426.125	309.651	277.841	293.47
	166.842	191.383	74.7559	70.0449	298.718	274.977	279.258	238.196	188.247	189.961	784.505	1133.89	336.954	257.3	148.837	138.254
	172.826	109.053	81.9753	88.5462	263.748	223.031	276.505	214.429	186.084	150.993	1150.02	1108.85	373.721	346.909	263.982	266.76
	157.558	149.909	53.0504	52.7561	183.226	124.385	247.617	237.19	168.429	151.152
	178.729	149.235	74.8445	71.751	253.528	167.27	281.062	237.425	166.182	152.529
average ± SEM	162 ± 6	161 ± 8	112 ± 9	115 ± 12	210 ± 14	164 ± 13	301 ± 10	255 ± 7	144 ± 8	142 ± 7	1028 ± 67	1001 ± 40	409 ± 22	320 ± 12	284 ± 19	277 ± 17
Figure 3 (nmoles mg-1 min-1 of O2 ± SEM)
Electron Path:	I-III-IV				II-III-IV				III-IV
Sex:	Female		Male		Female		Male		Female		Male
Risp:	+/+	+/P224S	+/+	+/P224S	+/+	+/P224S	+/+	+/P224S	+/+	+/P224S	+/+	+/P224S
(A) - liver	44.1 ± 5.3	37 ± 2.1	38.4 ± 2.4	36.5 ± 2.4	70.32 ± 7.5	60.6 ± 6	61.5 ± 4.6	54.6 ± 3.7	55.4 ± 6.2	47.3 ± 3.0	60.7 ± 4.2	49.4 ± 2.7
(B) - heart	180 ± 17	185 ± 22	193 ± 18	195 ± 12	189 ± 21	188 ± 23	186 ± 16	183 ± 9.8	ND	ND	225 ± 24	246 ± 21
Figure 5A and 5B	Female		Male
	+/+	+/P224S	+/+	+/P224S
lifespan in days:	644	469	674	442
	693	682	738	481
	697	707	758	545
	740	717	775	615
	761	720	791	639
	767	750	798	672
	803	817	822	673
	806	862	838	707
	829	875	850	775
	833	916	878	791
	874	967	910	797
	905	971	916	823
	908	988	923	831
	945	1005	989	837
	968	1024	1057	850
		1036	1061	861
			1091	905
				951
				1037
				1043
				1043
				1048
				1106
				1119
Figure 6 (average ± SEM)
Assay:	Motor Coordination (day 3 rpm)				Motor Learning (day 3/day 1)				Running Speed (m/min)				Grip Strength (seconds)
Sex:	Female		Male		Female		Male		Female		Male		Female		Male
Risp:	+/+	+/P224S	+/+	+/P224S	+/+	+/P224S	+/+	+/P224S	+/+	+/P224S	+/+	+/P224S	+/+	+/P224S	+/+	+/P224S
(A) and (B)	36.9 ± 2.1	36.2 ± 1.7	37.6 ± 1.6	33.7 ± 2	1.35 ± 0.1	1.52 ± 0.1	1.61 ± 0.1	1.39 ± 0.1	15.7 ± 1	15.8 ± 0.8	16 ± 1.1	16.1 ± 0.9	86.4 ± 13.9	122.5 ± 15.9	60.7 ± 15.1	43.4 ± 8.3
Figure 7 (average ± SEM)
		Aconitase Activity (nmol min-1 µg-1)				Protein Carbonylation (nmol/mg)				8-OHdG (ng/ml)				F2-Isoprostanes (pg/ml)
		Female		Male		Female		Male		Female		Male		Female
		+/+	+/P224S	+/+	+/P224S	+/+	+/P224S	+/+	+/P224S	+/+	+/P224S	+/+	+/P224S	+/+	+/P224S
Young mice	Mito.	6.8 ± 0.7	6.3 ±0.6	1.7 ± 0.2	2.2 ±0.2	1.44 ± 0.1	1.64 ± 0.1	1.97 ± 0.3	1.82 ± 0.1
	Cytosol					2.01 ± 0.05	1.84 ± 0.07	2.27 ± 0.08	2.20 ± 0.13
Old mice	Mito.					2.15 ± 0.11	2.00 ± 0.08	2.18 ± 0.17	1.99 ± 0.08
	Cytosol					1.98 ± 0.09	2.03 ± 0.17	2.09 ± 0.09	2.00 ± 0.10
	Plasma									38.2±5	34.7 ± 6	25.2±3	28.1 ± 4	255 ±26	247 ± 22
Hatched cells indicate that a given measurement was not made in that cellular compartment.
