# Supplementary material for: A Mild Impairment of Mitochondrial Electron Transport Has Sex-Specific Effects on Lifespan and Aging in Mice
Source: PLoS One. 2011 Oct 10;6(10):e26116. doi: 10.1371/journal.pone.0026116 (PMC3189954; doi:10.1371/journal.pone.0026116)
Supplement: Table S3 — State 4 and respiratory control ratios. (XLS) [file pone.0026116.s003.xls]

## Sheet: Table 3
Table S3: State 4 and respiratory control ratios
	State 4 (nmole mg-1 min-1)		Respiratory Control Ratio
	+/+	+/P224S	+/+	+/P224S
Young
Liver
I-III-IV
Female	4.6 ± 0.8	4.9 ± 0.8	9.3 (4.0)	8.3 (1.4)
Male	4.9 ± 0.6	5.9 ± 0.7	7.9 (5.2)	6 (2.6)
II-III-IV
Female	10.3 ± 2.9	8.1 ± 2.2	6.3 (8.4)	9.4 (6.1)
Male	11.5 ± 1.5	10.8 ± 1.9	5.7 (2.4)	5.3 (3.1)
III-IV
Female	6.8 ± 1.4	4.7 ± 2.4	7.5 (7)	16 (25)
Male	7.2 ± 1.5	6.1 ± 1.5	7.8 (16)	9.6 (12)
Heart
I-III-IV
Female	25.1 ± 3.4	21 ± 5.3	7.9 (2.3)	9.7 (3.6)
Male	31.7 ± 3.2	30 ± 3.9	6.4 (2.3)	6.7 (1.7)
II-III-IV
Female	52.6 ± 8.3	46.6 ± 7.6	3.8 (2.8)	3.9 (2)
Male	50.9 ± 4.3	56.6 ± 4.5	3.7 (1)	3.4 (0.9)
III-IV
Female	N.D.	N.D.	N.D.	N.D.
Male	56.7 ± 7.4	59.4 ± 10.8	3.8 (2.3)	4 (4.2)
Aged
Liver
I-III-IV
Female	7.2 ± 0.8	6.8 ± 0.7	5 (3.3)	5.7 (2.3)
Male	5.5 ± 1.0	5.7 ± 0.8	5.5 (4.2)	5.7 (2.6)
II-III-IV
Female	9.5 ± 1.2	7.9 ± 0.8	6.4 (3.5)	7.0 (3.0)
Male	7.4 ± 1	5.8 ± 0.8	6.9 (4)	8.6 (7.4)
III-IV
Female	5.6 ± 1.3	6.8 ± 1.2	7.2 (15.3)	6.3 (1.5)
Male	6.4 ± 1	8.1 ± 1.1	8.5 (5.7)	4.4 (2.2)
State 4 respiration: nmole mg-1 min-1 ± standard error of the mean
Respiratory control ratio: state 3/state 4 median (interquartile range)
N.D.: Not Determined.
